# Supplementary material for: Early outcome prediction with quantitative pupillary response parameters after out-of-hospital cardiac arrest: A multicenter prospective observational study​
Source: PLoS One. 2020 Mar 19;15(3):e0228224. doi: 10.1371/journal.pone.0228224 (PMC7082023; doi:10.1371/journal.pone.0228224)
Supplement: S2 Table — (XLSX) [file pone.0228224.s002.xlsx]

## Sheet: Clinical information
S2 Table. Dataset of 50 patients.
Patient No.	Age	Sex (male=1, female=0)	Place of cardiac arrest	Prehospital ROSC, yes=1, no=0	WItness status, yes=1, no=0	Implementation of BLS, yes=1, no=0	Initial heart rhythm	Specific initial heart rhythm	BLS performed by EMS personnel, yes=1, no=0	Presumed cardiac arrest duration (min)	Cause of cardiac arrest	GCS upon ED arrival	GCS upon ROSC	Implementation of TTM, yes=1, no=0	Target temperature	Survival days	30day CPC	90day CPC
1	54	1	Public location	1	1	1	PEA		1	30	Presumed cardiac cause	5	3	1	34	90	1	1
2	45	1	Public location	0	1	0	Asystole		1	70	Presumed cardiac cause	3	3	1	34	90	4	2
3	46	0	Residence	0	1	0	VF		1	41	Presumed cardiac cause	3	3	1	35	18	5	5
4	79	0	Other	0	1	1	PEA		1	38	Asphixia	3	3	1	35	20	5	5
5	60	1	Public location	1	1	1	Other	sinus	0		Non-cardiac, undiagnosed	10		1	34.5	90	1	1
6	21	1	Public location	1	1	0	VF		1	18	Ventricular arrhithmia	3		1	35	90	1	1
7	63	1	Public location	0	1	1	VF		1	55	Presumed cardiac cause	3	3	0		2	5	5
8	54	1	Other	0	0	1	VF		1	15	Presumed cardiac cause	3	3	1	34	90	2	2
9	96	0	Other	0	1	0	Asystole		1	56	Asphixia	3	3	0		2	5	5
10	69	1	Residence	0	1	1	VF		1	103	AMI	3	3	1	34	16	5	5
11	83	1	Public location	1	1	0	VF		1	13	Presumed cardiac cause	3	3	1	34	90	3	3
12	63	1	Other	0	1	0	VF		1	31	Presumed cardiac cause	3	3	1	34	90	4	4
13	60	1	Residence	1	1	0	Asystole		1	41	SAH	4	4	0		1	5	5
14	56	1	Public location	1	1	1	Other	sinus	0	5	Presumed cardiac cause	15		0		90	1	1
15	56	0	Public location	0	1	1	Asystole		1	32	SAH	3	3	0		2	5	5
16	57	1	Public location	0	0	0	Asystole		1	58	SAH	3	3	0		2	5	5
17	72	0	Other	1	1	1	PEA		1	40	Asphixia	3	3	0		10	5	5
18	78	1	Residence	1	1	1	PEA		1	31	Asphixia	3	3	0		90	4	4
19	85	1	Other	0	1	1	Asystole		1	31	Presumed cardiac cause	3	3	1	34	19	5	5
20	70	1	Public location	0	0	0	Asystole		1	33	Presumed cardiac cause	3	3	1	34	11	5	5
21	77	1	Public location	0		1	Other	sinus, brady	1	13	Asthma	3	7	1	34	90	2	1
22	73	0	Residence	0	0	0	Asystole		1	33	Presumed cardiac cause	3	3	1	34	44	4	5
23	36	1	Public location	0	1	0	VF		1	30	Presumed cardiac cause	3	3	1	34	90	1	1
24	80	1	Residence	0	1	0	Asystole		1	80	Presumed cardiac cause	3	3	1	34	90	4	4
25	56	1	Public location	0	1	1	PEA		1	43	Presumed cardiac cause	3	3	0		30	5	5
26	62	0	Residence	0	1	0	Asystole		1	51	Asphixia	3	3	1	34	1	5	5
27	75	1	Residence	0	1	0	Asystole		1	50	Respiratory	3	3	0		1	5	5
28	79	1	Residence	1	1	1	PEA		1	15	Asphixia	3	3	1	34	5	5	5
29	50	0	Residence	0	1	1	Asystole		1	62		3	3	0		2	5	5
30	84	1	Residence	0	1	0	Asystole		1	35	Presumed cardiac cause	3	3	1	34	8	5	5
31	85	1	Residence	0	1	0	PEA		1	41	Presumed cardiac cause	3	3	1	34	31	4	5
32	87	1	Residence	0	0	0	PEA		1		Presumed cardiac cause	3	3	0		6	5	5
33	49	1	Public location	1	0	1	VF		0	15	AMI	3	3	1	34	90	1	1
34	64	1	Public location	1	0	0	VF		1	9	AMI	3	3	1	34	90	1	1
35	40	1	Other	0	1	1	VF		1	27	AMI	3	3	1		90	1	1
36	44	1	Public location	1	1	1	Other	sinus	1	50	Presumed cardiac cause	3	3	1	34	2	5	5
37	50	1	Other	1	0	1	Asystole		0	15	Hanging	3	3	1		3	5	5
38	37	0	Residence	1	1	1	VF		1	10	Ventricular arrhithmia	10		1		90	1	1
39	56	1	Public location	0	1	0	VF		1	7	AMI	3		1	35	90	1	1
40	54	0	Residence	1	0	0	Asystole		1	14	Non-cardiac, undiagnosed	3		1	35	90	4	4
41	86	1		0	1		Other	sinus	1	45	Presumed cardiac cause	3	3	1	35	84	3	5
42	51	0	Residence	0	0	1	Asystole		1	50	Hanging	3	3	1	34	30	5	5
43	61	0	Residence	1	1	1	PEA		1	19	Asphixia	3		1	35	90	4	4
44	78	1	Residence	0	0	0	Asystole		1	31	Asphixia	3	3	0		2	5	5
45	71	0	Residence	1	1	1	PEA		1	48	Respiratory	3	3	1		90	4	4
46	68	1	Other	1	1	0	VF		1		Presumed cardiac cause	3		1	34	90	1	1
47	80	1	Residence	0	1	0	Asystole		1		Presumed cardiac cause					90	4	4
48	82	1	Residence	0	0	0	Asystole		1	52	Respiratory	3	3	0		2	5	5
49	88	0	Residence	0	0	1	Asystole		1	56	Respiratory	3	3	0		1	5	5
50	33	1	Public location	1	1	0	PEA		1	16	cardiomyopathy	3	3	1	34	90	2	1

## Sheet: Quantitative pupillary response
S2 cont.	ED arrival-1																ER arrival-2																0h measurement-1																0h measurement-2
Patient No.	NPi right -1	NPi left eye -1	MAX right eye -1	MAX left eye -1	MIN right eye -1	MIN left eye -1	PLR right -1	PLR left -1	LAT right -1	LAT left -1	CV right -1	CV left -1	MCV right -1	MCV left -1	DV right -1	DV left -1	NPi right eye -2	NPi left eye -2	MAX right eye -2	MAX left eye -2	MIN right eye -2	MIN left eye -2	PLR right -2	PLR left -2	LAT right -2	LAT left -2	CV right -2	CV left -2	MCV right -2	MCV left -2	DV right -2	DV left -2	NPi right eye -1	NPi left eye -1	MAX right eye -1	MAX left eye -1	MIN right eye -1	MIN left eye -1	PLR right -1	PLR left -1	LAT right -1	LAT left -1	CV right -1	CV left -1	MCV right -1	MCV left -1	DV right -1	DV left -1	NPi right eye -2
1																																	4	3.5	2.79	2.76	2.43	2.57	13	7	0.25	0.4	0.78	0.23	0.98	0.51	0.52	0.01
2																																	3.7	4	3.88	3.8	3	2.89	23	24	0.25	0.28	1.81	2.21	2.85	3.23	0.56	0.54
3
4																																				1.06
5																																	4.2	4.3	4.14	3	2.9	2.41	30	20	0.28	0.28	2.87	1.7	3.79	2.32	1.21	1.16
6																																	3.3	3.4	4.11	3.76	3.26	3.08	21	18	0.25	0.22	1.75	1.38	2.19	2	0.27	0.4
7																																			6.33			5.91
8																																	2.7	2.9	3.15	3.01	3.07	2.92	3	3	0.49	0.34	0.1	0.14	0.44	0.46	0.07	0.01	2.8
9																																			5.06	5.17
10	2.5	2.9	3.26	3.29	3.16	3.07	3	7	0.37	0.46	0.16	0.36	0.48	0.64	0.07	0.12	2.6	2.9	3.25	3.25	3.11	3.03	4	7	0.22	0.19	0.21	0.33	0.42	0.49	0.11	0.12	1.5	1.6	4.21	4.25	3.92	3.9	7	8	0.37	0.34	0.42	0.37	0.6	0.64	0.17	0.17	1.5
11																																	3.7	3.7	2.6	2.48	2.24	2.32	7	6	0.31	0.4	0.65	0.52	0.94	0.68	0.25	0.13	3.7
12																																			3.23	3.6
13																																			3.54	3.93
14																																	4.4	4.6	3.03	4.44	2.39	2.68	21	40	0.25	0.19	1.35	2.71	2.05	4.1	0.85	1.23
15																																			5.98	6.41
16																																			4.48	4.75
17																																			5.43	4.77
18																																			4.2	4.02
19			4.36	3.96															4.13	4.05															4.36	3.96
20																																	3.3	3.3	2.24	2.19	2.19	2.14	2	2	0.4	0.4	0.19	0.13	0.29	0.23	0.14	0.04	3.7
21																																			2	1.9													4.1
22			4.99	5.82															4.85	5.85															5.37	5.72
23																																	1.8	2.4	3.5	3.55	3.45	3.33	1	6	0.65	0.28	0.07	0.036	0.23	0.67	0.05	0.16	2.9
24			2.23	2.41															2.21	2.31															1.98	1.98
25																																			3.92	4.1
26			5	5															6.71	6.66															6.57	6.34
27																																			5.29	4.99
28																																	3.8	3.9	1.71	1.61	1.61	1.52	6	6	0.37	0.46	0.24	0.19	0.36	0.5	0.14	0.05	4.2
29																																			6.66	6.73
30																																			4.64	4.92
31			4.78	4.96															4.76	4.95															4.72	4.84
32			5.4	5.9																															5.4	5.4
33																																	4.4	3.9	4.34	3.65	2.84	3.65	35	34	0.25	0.28	3.23	3.27	4.53	4.47	1.54	1.34
34																																	4.4	4.5	2.81	2.98	2.31	2.29	18	23	0.28	0.28	2.24	2.8	1.7	2.6	0.57	0.84	4.5
35																																	0.8	1.4	4.45	5.54	4.35	4.78	2	12	0.56	0.49	0.07	0.7	0.39	1.25		0.31	3.6
36																																	3.9	3.7	1.89	1.96	1.75	1.85	7	6	0.4	0.19	0.31	0.23	0.45	0.37	0.09	0.1
37		1.5	4.32	3.8		3.74		2		0.31		0.07		0.33		0.08			4.31
38																																	3.8	4.3	2.4	2.44	2.24	2.16	7	11	0.28	0.25	0.89	0.74	1.12	1.16	0.13	0.03
39																																	4.1	4.2	2.41	2.99	2.16	1.46	10	18	0.22	0.25	0.49	0.95	0.65	1.45	0.34	0.36
40																																	4.7	4.7	1.84	1.9	1.5	1.54	18	19	0.22	0.25	0.55	0.65	0.87	0.83	0.35	0.38
41																																	3.4	3.4	2.31	1.8	2.34	1.74	3	3	0.12	0.25	0.06	0.11	0.27	0.27	0.03	0
42																																			5.27	5.09
43																																	3.7	3.8	1.94	1.99	1.85	1.86	5	7	0.43	0.31	0.21	0.16	0.86	0.35	0.21	0.03
44
45			4.81	5.06															4.86	5.05													3		2.95	3.2	2.87		3		0.46		0.12		0.47		0.33		3.1
46																																	4.1	4	3.14	3.12	2.62	2.62	17	16	0.12	0.37	0.73	0.8	1.69	1.45	0.36	0.48
47
48			4.1	3.98																															3.75	3.72
49																																			4.54	3.44
50																																	3.8	3.9	1.99	1.99	1.87	1.86	6	7	0.22	0.19	0.3	0.37	0.49	0.76	0.15	0.15	3.9
[truncated: 175 more columns]
